# Supplementary material for: Association between changes in social capital and mental well-being among older people in China
Source: PeerJ. 2022 Aug 25;10:e13938. doi: 10.7717/peerj.13938 (PMC9420402; doi:10.7717/peerj.13938)
Supplement: Supplemental Information 1 [file peerj-10-13938-s001.txt]

#the correlation coefficient between measurements at two time points
pwcorr yt1 yt2 yt3 yt4 yt5 yt6

#Panel settings
xtset id

#Univariate analysis
gee y time, family(binomial 1) link(logit) corr(exchangeable) vce(robust) nmp
gee y residence, family(binomial 1) link(logit) corr(exchangeable) vce(robust) nmp
gee y gender, family(binomial 1) link(logit) corr(exchangeable) vce(robust) nmp
gee y age, family(binomial 1) link(logit) corr(exchangeable) vce(robust) nmp
gee y education, family(binomial 1) link(logit) corr(exchangeable) vce(robust) nmp
gee y marriage, family(binomial 1) link(logit) corr(exchangeable) vce(robust) nmp
gee y x1, family(binomial 1) link(logit) corr(exchangeable) vce(robust) nmp
gee y x2, family(binomial 1) link(logit) corr(exchangeable) vce(robust) nmp

#Multivariate analysis
xtgee y time residence gender age education marriage x1 x2, family(binomial 1) link(logit) corr(exchangeable) vce(robust) nmp

#mental well-being
#reliability
alpha var1 var2 var3 var4 var5 var6
#validity
factor var1 var2 var3 var4 var5 var6
estat kmo, novar

#social capital
#reliability
alpha var1 var2 var3 var4 var5 var6 var7 var8 var9
#validity
factor var1 var2 var3 var4 var5 var6 var7 var8 var9
estat kmo, novar
